# Supplementary material for: [18F]GE-180-PET and Post Mortem Marker Characteristics of Long-Term High-Fat-Diet-Induced Chronic Neuroinflammation in Mice
Source: Biomolecules. 2023 Apr 28;13(5):769. doi: 10.3390/biom13050769 (PMC10216137; doi:10.3390/biom13050769)
Supplement: Supplementary file 1 [file biomolecules-13-00769-s001.zip]

Archive with 1 entries (1 files):
- biomolecules-2315020-supplementary.pdf
